# Supplementary material for: Botanical Volatiles Selection in Mediating Electrophysiological Responses and Reproductive Behaviors for the Fall Webworm Moth Hyphantria cunea
Source: Front Physiol. 2020 May 29;11:486. doi: 10.3389/fphys.2020.00486 (PMC7273966; doi:10.3389/fphys.2020.00486)
Supplement: Supplementary file 2 [file Data_Sheet_2.xlsx]

## Sheet: A
A. Chemical analysis results. A total 5 host species were extracted with method mentioned in the text.
Plant species	Chemical identifier	Chemical	CAS	Retetion time (min)	Proportion (%)
Morus alba	1	Diacetone alcohol	123-42-2	7.806	3.78
Fraxinus chinensis	1	Diacetone alcohol	123-42-2	7.807	3.97
Populus alba	1	Diacetone alcohol	123-42-2	3.981	1.06
Ailanthus altissima	1	Diacetone alcohol	123-42-2	4.003	1.01
Populus alba	2	1,2-Cyclohexadione	765-87-7	6.29	1.87
Morus alba	3	2-Methoxy-4-vinylphenol	7786-61-0	22.249	0.52
Fraxinus chinensis	3	2-Methoxy-4-vinylphenol	7786-61-0	22.13	15.68
Populus alba	3	2-Methoxy-4-vinylphenol	7786-61-0	10.936	10.78
Malus spectabilis	3	2-Methoxy-4-vinylphenol	7786-61-0	11.16	11.67
Populus alba	4	3-Allylguaiacol	1941-12-4	11.532	30.51
Ailanthus altissima	5	Caryophyllene	87-44-5	12.274	1.07
Ailanthus altissima	6	Germacrene D	23986-74-5	13.052	3.38
Morus alba	7	2,5-Ditert-butylphenol	96-76-4	24.102	0.44
Ailanthus altissima	7	2,4-Ditert-butylphenol	96-76-4	13.365	1.55
Fraxinus chinensis	8	Phenylacetaldehyde	122-78-1	14.49	3.24
Fraxinus chinensis	9	Phenylmethanol	100-51-6	14.831	0.43
Populus alba	10	γ-Eudesmol	1209-71-8	15.044	1.6
Ailanthus altissima	11	T-Muurolol	19912-62-0	15.133	1.51
Morus alba	12	Coumaran	496-16-2	15.229	14.57
Fraxinus chinensis	12	Coumaran	496-16-2	15.316	2.88
Ailanthus altissima	13	α-Cadinol	481-34-5	15.28	2.88
Populus alba	14	α-Eudesmol	473-16-5	15.316	5
Morus alba	15	Pentadecyl acrylate	43080-23-5	32.854	0.18
Ailanthus altissima	15	Pentadecyl acrylate	43080-23-5	15.469	0.93
Malus spectabilis	16	Cyclododecan	294-62-2	15.513	2.2
Fraxinus chinensis	17	Linalool	78-70-6	15.701	3.93
Ailanthus altissima	18	Tetradecanoic acid	544-63-8	16.248	2.26
Fraxinus chinensis	19	Phenethyl alcohol	60-12-8	16.659	4.68
Malus spectabilis	20	Dibutyl phthalate	84-74-2	17.732	14.64
Morus alba	21	Palmitic acid	57-10-3	36.045	2.38
Fraxinus chinensis	21	Palmitic acid	57-10-3	36.059	5.73
Populus alba	21	Palmitic acid	57-10-3	17.786	18.37
Ailanthus altissima	21	Palmitic acid	57-10-3	17.744	22.81
Morus alba	22	2-Methyl-1,3-pentadiene	926-54-5	18.217	0.74
Morus alba	23	Phytol	150-86-7	38.659	24.51
Fraxinus chinensis	23	Phytol	150-86-7	38.645	1.98
Populus alba	23	Phytol	150-86-7	18.528	1.21
Ailanthus altissima	23	Phytol	150-86-7	18.538	20.78
Malus spectabilis	23	Phytol	150-86-7	18.536	4.51
Morus alba	24	Safranal	116-26-7	18.692	1.89
Fraxinus chinensis	25	Methyl salicylate	119-36-8	18.718	0.79
Morus alba	26	α-Linolenic acid	463-40-1	39.297	14.57
Fraxinus chinensis	26	α-Linolenic acid	463-40-1	34.363	5.58
Populus alba	26	α-Linolenic acid	463-40-1	18.843	21.35
Ailanthus altissima	26	α-Linolenic acid	463-40-1	18.809	37.62
Malus spectabilis	26	α-Linolenic acid	463-40-1	18.823	9.53
Fraxinus chinensis	27	5-Acetylpyrimidine	10325-70-9	18.872	1.57
Morus alba	28	β-Cyclocitral	432-25-7	19.285	0.44
Populus alba	29	Icosane	112-95-8	19.402	0.35
Malus spectabilis	29	Icosane	112-95-8	26.702	2.94
Malus spectabilis	30	Tricosane	638-67-5	19.403	2.62
Morus alba	31	4-Methyl-2-pentyne	21020-27-9	19.482	0.22
Malus spectabilis	32	Diethylhexyl adipate	103-23-1	19.976	2.13
Fraxinus chinensis	33	Lemonol	106-24-1	20.31	0.93
Populus alba	34	n-Pentacosane	629-99-2	20.483	1.12
Ailanthus altissima	34	n-Pentacosane	629-99-2	20.481	2.22
Malus spectabilis	35	n-Heneicosane	629-94-7	20.484	3.45
Populus alba	36	Mehp	4376-20-9	20.948	1.38
Malus spectabilis	36	Mehp	4376-20-9	20.949	7.58
Fraxinus chinensis	37	2,6-Dimethylhydroquinone	654-42-2	21.427	0.57
Fraxinus chinensis	38	2-Ethyl-3-methoxypyrazine	25680-58-4	21.683	0.52
Populus alba	39	n-Heptacosane	593-49-7	21.869	1.67
Ailanthus altissima	39	n-Heptacosane	593-49-7	21.862	1.96
Malus spectabilis	39	n-Heptacosane	593-49-7	21.863	6.51
Malus spectabilis	40	Methyl tetracosanoate	2442-49-1	22.176	4.22
Morus alba	41	3,4-Diethylphenol	875-85-4	22.413	0.83
Fraxinus chinensis	42	4-Methylene-6-hepten-2-ol	42201-30-9	22.667	9.5
Populus alba	43	Bisoflex	122-62-3	22.942	0.58
Malus spectabilis	43	Bisoflex	122-62-3	22.941	5.52
Morus alba	44	Eugenol	97-53-0	23.23	1.24
Fraxinus chinensis	44	Eugenol	97-53-0	23.198	15.99
Morus alba	45	Damascenone	23696-85-7	23.721	1.88
Fraxinus chinensis	45	Damascenone	23696-85-7	23.734	1.04
Populus alba	46	n-Nonacosane	630-03-5	23.83	3.25
Malus spectabilis	46	n-Nonacosane	630-03-5	23.811	12.89
Morus alba	47	2-Phenylpyrazol-3-amine	826-85-7	23.872	4
Fraxinus chinensis	48	2,5-Diethyltoluene	13632-94-5	23.895	1.66
Fraxinus chinensis	49	4-Ethyl-o-xylene	934-80-5	24.047	1.4
Fraxinus chinensis	50	2,4-Dimethoxybenzonitrile	4107-65-7	24.135	1.65
Malus spectabilis	51	Methyl hexacosanoate	5802-82-4	24.278	4.97
Fraxinus chinensis	52	Dihydro-3-coumaric acid	621-54-5	24.313	1.12
Morus alba	53	2-Ethyl-p-xylene	1758-88-9	24.564	1.25
Morus alba	54	γ-Ionone	79-76-5	24.813	0.58
Morus alba	55	β-Ionone 5,6-epoxide	23267-57-4	25.333	0.54
Fraxinus chinensis	56	Jasmolin I	4466-14-2	25.335	2.41
Malus spectabilis	57	Hexacosyl acetate	822-32-2	25.361	4.61
Morus alba	58	Dihydropseudoionone	689-67-8	25.442	0.18
Morus alba	59	2-Methyladamantane	700-56-1	25.756	0.73
Morus alba	60	β-Ionone	79-77-6	26.499	3.92
Fraxinus chinensis	60	β-Ionone	79-77-6	26.509	2.96
Fraxinus chinensis	61	Anisyl alcohol	105-13-5	27.78	0.82
Fraxinus chinensis	62	Dihydroactinolide	17092-92-1	28.002	0.56
Morus alba	63	Dihydroactinolide	17092-92-1	28.014	0.35
Morus alba	64	3,3,4,5-Tetramethyl-2H-inden-1-one	56298-98-7	28.238	1.28
Fraxinus chinensis	64	4-Ethylbenzoic acid	619-64-7	28.754	0.89
Morus alba	65	cis-3-Hexenyl benzoate	25152-85-6	28.765	2.23
Fraxinus chinensis	66	Propyl benzoate	2315-68-6	28.906	0.7
Morus alba	67	Megastigmatrienone	38818-55-2	28.984	17.06
Morus alba	68	4-T-butylpropiophone	81561-77-5	29.942	8.8
Fraxinus chinensis	69	Pentadecene	13360-61-7	30.894	0.87
Fraxinus chinensis	70	11-Tetradecen-1-ol	34010-15-6	31.248	2.41
Fraxinus chinensis	71	o-Cymene	527-84-4	31.412	0.26
Fraxinus chinensis	72	cis,trans-Farnesol	3790-71-4	31.48	0.62
Morus alba	73	Phytone	502-69-2	33.164	1.07
Fraxinus chinensis	73	Phytone	502-69-2	33.317	2.1
Morus alba	74	Butyl isobutyl phthalate	17851-53-5	33.923	1.17
Fraxinus chinensis	75	(Z)-9-Tetradecenal	53939-27-8	34.208	0.31
Fraxinus chinensis	76	Isophytol	505-32-8	35.37	0.26
Morus alba	77	Methyl linolenate	301-00-8	38.459	0.65
Morus alba	78	7-Methyl-3-octen-2-one	33046-81-0	39.083	3.78

## Sheet: B
B. Results of SEM. Mean data was provided as Mean ± SD.
Counts of flagellum fragments			Estimated mean length of flagellum of H. cunea males and females.					Estimated mean length, and basal width of main sensilla types on the flagellum of H. cunea males and females.
Male	Female			Scape (um)	Pedicel (um)	Flagellum (um)		Sensilla type	Gender	Length (um)	Basal width (um)	Number
34	35		Male	133	266.6	5467±247.0 a		Sensilla trichodea	Male	47.86±3.09 a	2.61±0.22 a	2054
36	42		Female	91	378.8	5644.3±151.3 a			Female	39.04±1.50 b	2.22±0.10 a	780
42	37
38	40							Sensilla basiconica	Male	21.75±2.05 a	2.86±0.17 a	150
36	39								Female	20.15±1.12 a	2.41±0.23 a	240
41	42
								Böhm bristles	Male	4.29±0.49 a	2.03±0.23 a	190
									Female	5.49±0.46 a	2.71±0.29 a	305
								Sensilla chaetica	Male	121.36±6.40 b	8.44±0.37 a	85
									Female	142.83±4.18 a	6.94±0.36 b	105
								Sensilla coeloconica	Male	9.31±0.82 a	10.9±0.75 a	147
									Female	9.03±0.69 a	9.37±0.94 a	180

## Sheet: C
C. Data from EAG tests showing H. cunae adults' antennal responses to 6 host volatiles and 11 mulberry volatiles.
Female	phytol	linalyl butyrate	dibutyl phthalate	a-linolenic acid	n-pentatriacontane	palmitic acid	b-ocimene	limonene	trans-2-hexenal	trans-3-hexenol	hexanal	cis-2-penten-1-ol	cis-3-hexenal	4-hydrox-4-meth-2-pen	2,4-dim-3-pen	5-hep-2-one-6-meth	cyclohexanene
	1	2.4	2.03922	0.45	1.25	2.20339	0.94	1.59	1.25	1.48	1.42	1.53	1.96	0.87	0.64	0.99	1.02
	1.57895	2.66667	2	0.727273	1.51429	1.4965	1.35	1.59	0.77	1.1	0.88	1.25	1.52	0.87	1.1	1.28	1.18
	1.28	2.57692	1.68	0.81	1.82	1.7971	2.47	1.18	0.77	0.66	2.49	1.65	0.96	0.92	1.18	1.77	1.38
	1.36	2.21	1.59	0.67	1.26214	1.50562	2.28	0.93	0.71	0.92	2.49	1.55	0.65	0.83	1.06	1.24	1.29
	1.19791	2.54	1.88	0.9	1.01	1.66	1.82	0.9	0.65	0.97	2	1.24	0.79	0.88	1.1	1.34	1.38
	0.87	1.68	2.11	1.01	1.11	2.48	2.19	1.01	0.71	0.85	2.33	1.48	0.8	0.88	1.12	1.45	1.35
Male	phytol	linalyl butyrate	dibutyl phthalate	a-linolenic acid	n-pentatriacontane	palmitic acid	b-ocimene	limonene	trans-2-hexenal	trans-3-hexenol	hexanal	cis-2-penten-1-ol	cis-3-hexenal	4-hydrox-4-meth-2-pen	2,4-dim-3-pen	5-hep-2-one-6-meth	cyclohexanene
	1.2	2.41667	1.28	0.833333	1.59091	1.84	1.07	0.95	0.96	1.08	1.04	1.12	1.16	1.37	1.33	1.37	1.2
	1.0297	2.52874	1.87879	0.948276	1.42857	1.86047	1.21	0.75	0.96	1.08	1.04	1.12	1.16	1.37	1.33	1.37	1.2
	1.22449	2.54286	1.43689	1.01449	1.63798	2.14286	0.85	0.76	0.89	0.88	0.95	0.97	1.19	1.02	1.07	1.11	1
	1.36918	1.49	1.54762	2.22	1.11	1.52632	1.08	0.82	0.89	0.88	0.95	0.97	1.19	1.02	1.07	1.11	1
	1.46	2.73	1.61702	0.65	1.36264	1.80153	0.9	1.25	0.9	0.76	0.84	0.88	0.89	0.8	0.94	1.14	0.69
	0.98	1.3	1.39	1.13	1.29	1.67	1.1	1.04	0.9	0.76	0.84	0.88	0.89	0.8	0.94	1.14	0.69
							0.94	0.98	0.92	0.91	0.94	0.99	1.08	1.06	1.11	1.21	0.96
							1.13	1.09	0.92	0.91	0.94	0.99	1.08	1.06	1.11	1.21	0.96

## Sheet: D
D. Dosage response test results showing male and female H. cunea adults to 6 host volatiles.
Phytol
Male				Female
Dosage (ug)	Mean	SE	n	Dosage (ug)	Mean	SE	n
0.01	1.28167	0.10297	6	0.01	1.61167	0.0828016	6
0.1	1.21	0.0760701	6	0.1	1.215	0.103915	6
1	1.74333	0.115056	6	1	2.06333	0.124115	6
10	1.21167	0.109314	6	10	1.28333	0.111136	6
100	1.41333	0.156027	6	100	1.3	0.0897404	6
n-Pentatriacontane
Male				Female
Dosage (ug)	Mean	SE	n	Dosage (ug)	Mean	SE	n
0.01	1.26	0.09	6	0.01	2.21	0.19	6
0.1	1.32	0.0622896	6	0.1	1.42167	0.063162	6
1	1.5	0.06	6	1	1.22	0.07	6
10	1.81	0.13	6	10	1.17	0.06	6
100	2.09	0.14	6	100	1.36	0.04	6
Linalyl Butyrate
Male				Female
Dosage (ug)	Mean	SE	n	Dosage (ug)	Mean	SE	n
0.01	3.40667	0.208865	6	0.01	2.80917	0.192043	6
0.1	2.16833	0.249124	6	0.1	2.34667	0.148586	6
1	2.505	0.303927	6	1	1.33	0.0937728	6
10	2.29333	0.189449	6	10	1.605	0.0672681	6
100	6.64667	0.646455	6	100	4.59833	0.427297	6
α-Linolenic acid
Male				Female
Dosage (ug)	Mean	SE	n	Dosage (ug)	Mean	SE	n
0.01	0.956667	0.0951724	6	0.01	0.635	0.0703681	6
0.1	1.13167	0.22769	6	0.1	0.761667	0.0795159	6
1	1.54833	0.276121	6	1	1.03667	0.109504	6
10	2.89	0.326292	6	10	0.985	0.113747	6
100	2.63167	0.364631	6	100	2.02667	0.211749	6
Dibutyl Phthalate
Male				Female
Dosage (ug)	Mean	SE	n	Dosage (ug)	Mean	SE	n
0.01	1.84333	0.163313	6	0.01	2.00333	0.169325	6
0.1	1.52667	0.0858552	6	0.1	1.88333	0.0850359	6
1	1.11167	0.0670033	6	1	1.62	0.0942691	6
10	1.44667	0.085544	6	10	1.38	0.119861	6
100	1.42667	0.074012	6	100	1.34	0.137526	6
Palmitic acid
Male				Female
Dosage (ug)	Mean	SE	n	Dosage (ug)	Mean	SE	n
0.01	0.866667	0.112448	6	0.01	0.66	0.0925563	6
0.1	0.791667	0.0897187	6	0.1	0.943333	0.0706478	6
1	1.00667	0.131191	6	1	0.873333	0.0690732	6
10	1.365	0.105317	6	10	1.48667	0.110624	6
100	1.80667	0.0837324	6	100	1.85833	0.162858	6

## Sheet: E
E. Results from assays showing mating rates, oviposition rates, and female fecundity of H. cunea toward 6 host volatiles.
Mating rates
		REP1	REP2	REP3	REP4	SUM
Control	Pair(TT)	10	6	10	15	41
	Mated	2	1	2	5
	Rates	20	16.67	20	33.33
Hexane	Pair(TT)	8	7	10	15	40
	Mated	5	4	5	10
	Rates	62.5	57.1	50	66.67
Paraffin oil	Pair(TT)	8	13	6	15	42
	Mated	2	3	1	4
	Rates	25	23.08	16.67	26.67
Dibutyl Phthalate	Pair(TT)	10	6	10	15	41
	Mated	6	3	5	8
	Rates	60	50	50	53.33
Phytol	Pair(TT)	7	10	10	15	27
	Mated	3	5	4	6
	Rates	42.86	50	40	40
n-Pentatriacontane	Pair(TT)	10	10	10	15	45
	Mated	5	6	5	9
	Rates	50	60	50	60
Linalyl Butyrate	Pair(TT)	7	10	8	15	40
	Mated	2	2	1	1
	Rates	28.57	20	12.5	6.67
α-Linolenic acid	Pair(TT)	8	10	7	15	40
	Mated	2	2	1	1
	Rates	25	20	14.28	6.67
Palmitic acid	Pair(TT)	10	10	8	15	43
	Mated	4	3	2	8
	Rates	40	30	25	53.33
Oviposition rates		REP1			REP2			REP3			REP4
		Mated	Oviposited	O rates (%)	Mated	Oviposited	O rates (%)	Mated	Oviposited	O rates (%)	Mated	Oviposited	O rates (%)
Hexane		5	2	40	4	3	75	5	2	40	10	5	50
Paraffin oil		2	1	50	3	3	100	1	0	0	4	3	75
Dibutyl Phthalate		6	3	50	3	1	33.33	5	2	40	8	8	100
Phytol		3	3	100	5	3	60	4	1	25	6	6	100
n-Pentatriacontane		5	3	60	6	3	50	5	1	20	9	9	100
Linalyl Butyrate		2	1	50	2	1	50	1	1	100	1	1	100
α-Linolenic acid		2	1	50	2	0	0	1	1	100	1	1	100
Palmitic acid		4	2	50	3	2	66.67	2	1	50	8	8	100
Control		2	2	100	1	1	100	2	1	50	5	5	100
Fecundity		REP1				REP2				REP3			REP4
		Oviposited	Egg counts			Oviposited	Egg counts			Oviposited	Egg counts		Oviposited	Egg counts
Hexane		2	430	210		3	296	580	172	2	225	164	5	410	424	600	450	400
Paraffin oil		1	520			3	371	350	536	0			3	232	460	370
Dibutyl Phthalate		3	840	620	431	1	278			2	478	326	8	387	512	642	475	1332	435
Phytol		3	670	360	408	3	213	179	382	1	421		6	300	740	450	350	450	800
n-Pentatriacontane		3	826	620	320	3	150	120	350	1	477		9	659	302	526	437	549	443
Linalyl Butyrate		1	300			1	459			1	569		1	450
α-Linolenic acid		1	870			0				1	420		1	455
Palmitic acid		2	570	460		2	875	388		1	400		8	531	616	301	525	468	581
Control		2	648	464		1	487			1	328		5	540	408	790	550	434
